# Supplementary material for: Trends in genome dynamics among major orders of insects revealed through variations in protein families
Source: BMC Genomics. 2015 Aug 7;16(1):583. doi: 10.1186/s12864-015-1771-2 (PMC4528696; doi:10.1186/s12864-015-1771-2)
Supplement: Additional file 3: Table S3. — A comprehensive list of the families marked as Gain or Loss. [file 12864_2015_1771_MOESM3_ESM.xlsx]

## Sheet: Acromyrmex_echinatior
clustid	size	#proteins of species	keywordtype	keywordid	keyword
549803	16	2	62	692	dUTPase
550483	27	4	162	1	Transmem
550958	10	1	62	385	Chromo (CHRromatin Organisation MOdifier) domain
550958	10	1	162	1	Transmem
551511	90	1	62	3372	Endonuclease/Exonuclease/phosphatase family
543491	20	1	162	2	Signal
545414	17	1	162	2	Signal
503551	10	1	162	2	Signal
552926	107	2	162	1	Transmem
552926	107	2	163	1	Toxin-like
553592	13	1	162	1	Transmem
545639	14	1	62	2536	mTERF
538324	12	1	62	8573	DNA repair protein endonuclease SAE2/CtIP C-terminus
538580	189	1	62	665	Integrase core domain
523178	10	1	162	1	Transmem
548123	16	1	62	2970	Tubulin binding cofactor A
539320	11	1	62	10181	GPI-GlcNAc transferase complex, PIG-H component
539320	11	1	162	1	Transmem
553084	684	0	62	78	Reverse transcriptase (RNA-dependent DNA polymerase)
550122	97	0	62	13843	Transposase IS4
550122	97	0	162	1	Transmem
550343	50	0	62	3372	Endonuclease/Exonuclease/phosphatase family
551033	80	0	62	5585	Putative peptidase (DUF1758)
551285	63	0	62	78	Reverse transcriptase (RNA-dependent DNA polymerase)
552288	69	0	62	5485	THAP domain
552292	57	0	62	78	Reverse transcriptase (RNA-dependent DNA polymerase)
552292	57	0	162	1	Transmem
544907	96	0	62	1223	DNA/RNA non-specific endonuclease
544907	96	0	162	2	Signal
547355	58	0	62	13359	DDE superfamily endonuclease
548585	81	0	62	589	Phage integrase family

## Sheet: Camponotus_floridanus
clustid	size	#proteins of species	keywordtype	keywordid	keyword
551099	11	1	162	2	Signal
540936	52	1	62	589	Phage integrase family
545073	22	1	162	1	Transmem
539481	10	1	162	2	Signal
543933	11	5	162	1	Transmem
550521	33	2	162	1	Transmem
550521	33	2	163	1	Toxin-like
545967	50	0	62	13903	PMP-22/EMP/MP20/Claudin tight junction
545967	50	0	162	1	Transmem

## Sheet: Pediculus_humanus
clustid	size	#proteins of species	keywordtype	keywordid	keyword
536715	27	1	62	7248	Protein of unknown function (DUF1431)
549062	10	1	62	859	CTF/NF-I family transcription modulation region
534743	13	1	162	1	Transmem
541058	14	1	162	2	Signal
553481	14	13	162	2	Signal
525017	12	4	62	13899	Thioredoxin-like
549677	26	1	62	2932	Neurotransmitter-gated ion-channel transmembrane region
549677	26	1	162	1	Transmem
551738	19	1	162	2	Signal
519052	14	1	62	2188	GoLoco motif
523262	10	1	62	3193	Protein of unknown function, DUF258
534028	27	1	62	945	Rhabdovirus nucleocapsid protein
543842	10	8	62	2892	BED zinc finger
552357	35	1	62	1094	Receptor family ligand binding region
544265	13	1	62	2494	HYR domain
552498	10	1	162	2	Signal
552215	20	3	62	13358	DDE superfamily endonuclease
538309	26	1	62	8205	CD80-like C2-set immunoglobulin domain
548780	15	1	162	1	Transmem
547355	58	0	62	13359	DDE superfamily endonuclease
552114	464	0	62	13359	DDE superfamily endonuclease
552659	91	0	162	2	Signal
551640	51	0	62	9588	YqaJ-like viral recombinase domain
552682	295	0	62	5380	Pao retrotransposon peptidase
540936	52	0	62	589	Phage integrase family
551188	82	0	62	722	Glycosyl hydrolases family 16
551188	82	0	162	2	Signal
553435	102	0	62	14291	Domain of unknown function (DUF4371)
551235	86	0	62	6757	Insect allergen related repeat, nitrile-specifier detoxification
551235	86	0	162	2	Signal
553293	227	0	62	10545	Alcohol dehydrogenase transcription factor Myb/SANT-like
552292	57	0	62	78	Reverse transcriptase (RNA-dependent DNA polymerase)
552292	57	0	162	1	Transmem
553361	69	0	62	10551	MULE transposase domain
548585	81	0	62	589	Phage integrase family
543098	52	0	62	7517	SecA DEAD-like domain
543098	52	0	162	1	Transmem
543099	99	0	62	6151	Trehalose receptor
543099	99	0	162	1	Transmem
553362	347	0	62	7727	Reverse transcriptase (RNA-dependent DNA polymerase)
552886	140	0	62	13358	DDE superfamily endonuclease
553427	171	0	62	3564	Protein of unknown function (DUF1759)
545496	57	0	62	49	Insulin/IGF/Relaxin family
545496	57	0	162	2	Signal

## Sheet: Atta_cephalotes
clustid	size	#proteins of species	keywordtype	keywordid	keyword
549190	12	1	62	564	PB1 domain
541198	11	1	62	6911	Senescence-associated protein
549632	17	1	62	14382	Exosome complex exonuclease RRP4 N-terminal region
501697	13	1	62	8660	Oligosaccharide biosynthesis protein Alg14 like
501697	13	1	162	1	Transmem
551640	51	3	62	9588	YqaJ-like viral recombinase domain
543454	14	3	162	1	Transmem
551985	18	1	62	13961	Domain of unknown function (DUF4219)
544036	12	1	62	4685	Protein of unknown function, DUF608
544036	12	1	62	12215	beta-Glucocerebrosidase 2 N terminal
552279	23	1	162	1	Transmem
544136	27	1	62	13191	AAA ATPase domain
550324	13	2	162	2	Signal
495904	12	1	62	1920	Prefoldin subunit
547667	10	1	62	1931	Protein of unknown function DUF84
547136	10	1	62	7491	Protein phosphatase inhibitor
547136	10	1	162	1	Transmem
547783	11	1	62	2423	Ornithine cyclodeaminase/mu-crystallin family
547789	17	1	162	2	Signal
514659	14	1	162	2	Signal
553361	69	0	62	10551	MULE transposase domain

## Sheet: Solenopsis_invicta
clustid	size	#proteins of species	keywordtype	keywordid	keyword
550959	19	1	162	2	Signal
543127	14	6	162	2	Signal
539306	69	1	62	4665	Poxvirus A32 protein
551666	10	1	162	1	Transmem
551666	10	1	162	2	Signal
550404	12	1	162	2	Signal
550404	12	1	163	1	Toxin-like
543940	69	0	62	232	Glycosyl hydrolase family 1
543940	69	0	162	2	Signal
552258	90	0	162	1	Transmem
544213	69	0	62	3931	Skp1 family, tetramerisation domain
536474	87	0	62	8336	Prolyl 4-Hydroxylase alpha-subunit, N-terminal region
536474	87	0	162	2	Signal
552903	57	0	62	13369	Transglutaminase-like superfamily
544830	77	0	62	4923	Ninjurin
544830	77	0	162	1	Transmem
553509	174	0	163	1	Toxin-like
547355	58	0	62	13359	DDE superfamily endonuclease

## Sheet: Pogonomyrmex_barbatus
clustid	size	#proteins of species	keywordtype	keywordid	keyword
548593	12	1	162	1	Transmem
553533	10	1	62	13886	Domain of unknown function (DUF4203)
553533	10	1	162	1	Transmem
549661	16	1	162	2	Signal
551894	24	1	162	1	Transmem
549091	69	0	62	3184	DDE superfamily endonuclease
553361	69	0	62	10551	MULE transposase domain
553509	174	0	163	1	Toxin-like
552288	69	0	62	5485	THAP domain
551168	67	0	62	78	Reverse transcriptase (RNA-dependent DNA polymerase)

## Sheet: Anopheles_darlingi
clustid	size	#proteins of species	keywordtype	keywordid	keyword
549014	37	3	62	8385	Dynein heavy chain, N-terminal region 1
549325	38	1	62	1498	Transposase
549992	10	1	62	13359	DDE superfamily endonuclease
551033	80	1	62	5585	Putative peptidase (DUF1758)
551375	243	1	62	2949	7tm Odorant receptor
551375	243	1	162	1	Transmem
551408	17	1	62	12330	Domain of unknown function (DUF3635)
535420	10	1	162	2	Signal
543885	15	1	162	1	Transmem
548038	17	1	62	1061	ABC-2 type transporter
548038	17	1	162	1	Transmem
552265	37	1	162	1	Transmem
552481	13	1	162	2	Signal
552496	50	3	62	5729	NACHT domain
552674	200	5	62	3372	Endonuclease/Exonuclease/phosphatase family
544495	47	1	62	12762	ISXO2-like transposase domain
511807	14	1	62	8524	rRNA processing
553084	684	5	62	78	Reverse transcriptase (RNA-dependent DNA polymerase)
553147	24	1	62	9820	Predicted AAA-ATPase
553174	17	1	162	2	Signal
553295	13	3	162	1	Transmem
553427	171	1	62	3564	Protein of unknown function (DUF1759)
553481	14	1	162	2	Signal
553719	10	1	162	1	Transmem
545643	11	1	162	2	Signal
538584	10	1	162	1	Transmem
539553	14	1	162	1	Transmem
540163	12	1	162	2	Signal
548712	13	1	162	1	Transmem
542721	121	0	62	26	Eukaryotic aspartyl protease
542721	121	0	162	2	Signal
551108	127	0	62	12612	Tubulin folding cofactor D C terminal
543098	52	0	62	7517	SecA DEAD-like domain
543098	52	0	162	1	Transmem
551197	247	0	62	386	C1q domain
551197	247	0	162	2	Signal
551593	132	0	62	397	WW domain
550006	52	0	162	2	Signal
550006	52	0	163	1	Toxin-like
525691	53	0	62	685	Sulfotransferase domain
525691	53	0	162	1	Transmem
499155	54	0	62	1652	Eukaryotic initiation factor 4E
542208	66	0	62	3901	Alg9-like mannosyltransferase family
542208	66	0	162	1	Transmem
552475	84	0	62	4488	Glycosyltransferase sugar-binding region containing DXD motif
552475	84	0	62	4572	Alpha 1,4-glycosyltransferase conserved region
548427	66	0	62	341	Platelet-derived growth factor (PDGF)
548427	66	0	162	2	Signal
552777	180	0	62	3184	DDE superfamily endonuclease
544626	71	0	62	751	DM DNA binding domain
552926	107	0	162	1	Transmem
552926	107	0	163	1	Toxin-like
551594	94	0	62	125	Core histone H2A/H2B/H3/H4

## Sheet: Harpegnathos_saltator
clustid	size	#proteins of species	keywordtype	keywordid	keyword
543098	52	11	62	7517	SecA DEAD-like domain
543098	52	11	162	1	Transmem
553447	19	1	62	3564	Protein of unknown function (DUF1759)
490634	10	1	62	505	HMG (high mobility group) box
543649	11	11	162	1	Transmem
523178	10	1	162	1	Transmem
549834	103	7	62	3175	DNA polymerase type B, organellar and viral
465672	10	1	62	9728	Myosin-like coiled-coil protein
472149	10	1	62	9757	Arb2 domain
472149	10	1	162	2	Signal
509536	10	1	62	13877	Potential Monad-binding region of RPAP3
505728	11	1	62	466	Ribosomal protein L10

## Sheet: Daphnia_pulex
clustid	size	#proteins of species	keywordtype	keywordid	keyword
548886	19	18	162	1	Transmem
516125	28	1	62	2931	Neurotransmitter-gated ion-channel ligand binding domain
516125	28	1	162	2	Signal
540691	12	12	162	1	Transmem
549122	11	2	62	378	Enoyl-CoA hydratase/isomerase family
540954	10	10	162	2	Signal
549192	13	1	162	1	Transmem
541015	10	10	162	2	Signal
541065	13	9	62	9382	RQC domain
549274	14	8	62	5485	THAP domain
532891	23	23	162	2	Signal
553030	10	1	162	1	Transmem
549454	22	15	162	2	Signal
543506	48	48	62	1	7 transmembrane receptor (rhodopsin family)
543506	48	48	162	1	Transmem
524988	16	1	62	12231	Rap1-interacting factor 1 N terminal
533181	13	1	62	9038	Tumour suppressor p53-binding protein-1 Tudor
549573	18	16	62	13966	zinc-binding in reverse transcriptase
549573	18	16	162	1	Transmem
549573	18	16	162	2	Signal
541417	10	10	62	5485	THAP domain
541424	11	1	162	2	Signal
549631	27	4	62	3372	Endonuclease/Exonuclease/phosphatase family
549720	35	35	162	2	Signal
541550	10	1	62	849	RNA pseudouridylate synthase
553148	12	1	162	1	Transmem
525494	11	11	162	2	Signal
525494	11	11	163	1	Toxin-like
550077	66	60	62	3623	Focal adhesion targeting region
550272	33	7	62	5699	hAT family dimerisation domain
456686	10	1	62	995	Sec1 family
493000	14	1	62	10639	Uncharacterised protein family UPF0546
493000	14	1	162	1	Transmem
553155	13	13	162	1	Transmem
550472	20	20	162	1	Transmem
550521	33	1	162	1	Transmem
550521	33	1	163	1	Toxin-like
550534	21	1	62	12874	Zinc-finger of C2H2 type
542190	18	18	162	1	Transmem
550552	10	1	62	433	Protein kinase C terminal domain
548355	23	1	62	3632	Glycosyl hydrolase family 65 central catalytic domain
548355	23	1	162	2	Signal
542444	11	1	62	625	Guanylate kinase
549444	10	7	162	2	Signal
550570	24	19	162	2	Signal
542737	15	3	62	169	PH domain
550958	10	9	62	385	Chromo (CHRromatin Organisation MOdifier) domain
550958	10	9	162	1	Transmem
542864	10	1	62	13092	Kinetochore complex Sim4 subunit Fta1
551080	10	8	62	8393	Dynein heavy chain, N-terminal region 2
551080	10	8	162	1	Transmem
534707	10	6	62	1565	FAD binding domain
542928	14	1	62	67	Cytochrome P450
542928	14	1	162	2	Signal
542938	12	11	62	5335	Protein of unknown function (DUF745)
551164	10	1	62	135	Carboxylesterase family
551225	10	10	62	567	Tudor domain
553017	10	10	162	1	Transmem
551419	13	8	62	77	Retroviral aspartyl protease
551425	11	5	162	2	Signal
551463	14	13	162	2	Signal
551511	90	89	62	3372	Endonuclease/Exonuclease/phosphatase family
550291	19	8	62	13359	DDE superfamily endonuclease
543381	13	4	62	97	Zinc finger, C3HC4 type (RING finger)
544565	10	1	62	7648	Kazal-type serine protease inhibitor domain
544565	10	1	162	2	Signal
551619	16	10	62	7714	Protein tyrosine kinase
543447	14	1	62	6679	Protein of unknown function (DUF1180)
543447	14	1	162	1	Transmem
543447	14	1	162	2	Signal
551645	15	15	162	1	Transmem
543454	14	7	162	1	Transmem
551666	10	1	162	1	Transmem
551666	10	1	162	2	Signal
551673	13	1	162	2	Signal
551690	10	1	162	2	Signal
543502	13	1	162	2	Signal
535420	10	2	162	2	Signal
543641	26	26	62	13	KH domain
551839	26	13	62	31	Cystatin domain
551839	26	13	162	2	Signal
552102	17	5	162	1	Transmem
551924	97	26	62	14	Kunitz/Bovine pancreatic trypsin inhibitor domain
551924	97	26	162	2	Signal
551924	97	26	163	1	Toxin-like
548255	13	1	162	2	Signal
550616	10	1	62	1851	Proteasome/cyclosome repeat
550616	10	1	162	1	Transmem
519212	12	12	162	1	Transmem
543931	35	35	162	2	Signal
543933	11	5	162	1	Transmem
543885	15	13	162	1	Transmem
552183	21	4	62	13976	GAG-pre-integrase domain
553315	10	10	162	1	Transmem
527674	29	29	62	13383	Methyltransferase domain
550058	15	1	62	9133	SANTA (SANT Associated)
544149	18	11	162	1	Transmem
550815	11	2	162	2	Signal
544192	10	10	162	1	Transmem
544233	43	42	62	3372	Endonuclease/Exonuclease/phosphatase family
552477	21	21	162	1	Transmem
552483	19	19	62	13359	DDE superfamily endonuclease
552486	13	13	162	2	Signal
544301	14	12	62	5970	PIF1-like helicase
552496	50	35	62	5729	NACHT domain
552202	23	22	162	2	Signal
511564	16	2	62	1327	Polypeptide deformylase
544435	13	13	62	641	Zn-finger in Ran binding protein and others
552762	10	10	62	13837	Myb/SANT-like DNA-binding domain
544666	27	27	62	10551	MULE transposase domain
544690	12	12	162	2	Signal
552888	12	1	62	3520	KCNQ voltage-gated potassium channel
544730	12	6	62	98	Zinc knuckle
552273	18	17	62	7714	Protein tyrosine kinase
552967	13	13	162	2	Signal
552296	14	2	162	1	Transmem
550070	11	1	162	2	Signal
544942	10	6	62	8913	Vinculin Binding Site
544942	10	6	162	1	Transmem
549577	11	2	162	2	Signal
553175	10	1	62	10170	Cysteine-rich domain
545009	10	10	162	2	Signal
545009	10	10	163	1	Toxin-like
545065	18	18	62	629	MAM domain
545065	18	18	162	2	Signal
545073	22	4	162	1	Transmem
553295	13	2	162	1	Transmem
553303	13	13	162	1	Transmem
553394	12	1	162	1	Transmem
528848	10	10	162	2	Signal
553726	49	3	62	4886	PT repeat
553509	174	15	163	1	Toxin-like
553518	17	4	62	10	Helix-loop-helix DNA-binding domain
537164	11	11	62	652	Ricin-type beta-trefoil lectin domain
537164	11	11	162	2	Signal
553689	58	1	62	12259	Protein of unknown function (DUF3609)
553719	10	1	162	1	Transmem
546954	11	5	162	2	Signal
553798	14	2	62	2984	Cyclin, C-terminal domain
553823	10	2	62	13	KH domain
553823	10	2	62	12796	Ankyrin repeats (3 copies)
551099	11	1	162	2	Signal
537756	10	1	162	1	Transmem
548871	13	1	62	3561	Allantoicase repeat
521557	17	1	62	9817	Uncharacterized conserved protein (DUF2352)
552421	11	1	62	12974	ABC transporter, phosphonate, periplasmic substrate-binding protein
546322	41	41	162	2	Signal
551177	24	24	62	168	C2 domain
551177	24	24	162	2	Signal
538208	11	11	162	2	Signal
549040	11	1	62	379	Insect cuticle protein
549040	11	1	162	2	Signal
551500	24	23	162	2	Signal
547097	18	1	62	786	P21-Rho-binding domain
541960	19	19	162	2	Signal
553145	22	2	62	400	WD domain, G-beta repeat
539115	11	11	162	2	Signal
472149	10	1	62	9757	Arb2 domain
472149	10	1	162	2	Signal
523178	10	1	162	1	Transmem
547755	15	2	62	10409	C2 domain of PTEN tumour-suppressor protein
539613	18	18	162	2	Signal
547990	22	1	62	12278	Sex determination protein N terminal
548038	17	1	62	1061	ABC-2 type transporter
548038	17	1	162	1	Transmem
540563	19	1	62	7368	Protein of unknown function (DUF1487)
548238	10	3	162	1	Transmem
553447	19	18	62	3564	Protein of unknown function (DUF1759)
540106	18	18	162	1	Transmem
548338	13	1	162	1	Transmem
552151	13	1	62	320	GATA zinc finger
540177	35	35	62	12796	Ankyrin repeats (3 copies)
548435	13	13	162	1	Transmem
513908	10	1	62	379	Insect cuticle protein
552903	57	36	62	13369	Transglutaminase-like superfamily
551539	24	4	162	1	Transmem
551539	24	4	162	2	Signal
540398	30	30	162	2	Signal
540422	12	12	162	1	Transmem
540467	10	1	162	2	Signal
552926	107	1	162	1	Transmem
552926	107	1	163	1	Toxin-like
540556	10	10	162	2	Signal

## Sheet: Tribolium_castaneum
clustid	size	#proteins of species	keywordtype	keywordid	keyword
549444	10	1	162	2	Signal
549641	47	1	162	1	Transmem
549805	15	1	162	1	Transmem
549838	10	8	162	2	Signal
549838	10	8	163	1	Toxin-like
550414	42	2	62	12596	87kDa Transposase
550607	10	1	62	612	IQ calmodulin-binding motif
534707	10	1	62	1565	FAD binding domain
542938	12	1	62	5335	Protein of unknown function (DUF745)
551419	13	2	62	77	Retroviral aspartyl protease
551463	14	1	162	2	Signal
551728	20	1	162	1	Transmem
543903	11	1	62	3920	Groucho/TLE N-terminal Q-rich domain
552215	20	17	62	13358	DDE superfamily endonuclease
511395	10	1	62	8347	N-terminal CTNNB1 binding
511395	10	1	162	1	Transmem
544301	14	1	62	5970	PIF1-like helicase
544495	47	4	62	12762	ISXO2-like transposase domain
552888	12	3	62	3520	KCNQ voltage-gated potassium channel
544914	16	1	62	1462	Leucine rich repeat N-terminal domain
553147	24	21	62	9820	Predicted AAA-ATPase
553148	12	3	162	1	Transmem
544969	10	1	62	168	C2 domain
553162	21	3	62	3732	Retrotransposon gag protein
553358	11	2	162	2	Signal
529077	123	123	62	2949	7tm Odorant receptor
529077	123	123	162	1	Transmem
553719	10	2	162	1	Transmem
545594	11	1	162	1	Transmem
551199	10	10	162	2	Signal
539759	14	1	62	12678	RING-H2 zinc finger
540186	10	1	62	69	Protein kinase domain
552903	57	1	62	13369	Transglutaminase-like superfamily
552288	69	0	62	5485	THAP domain

[truncated: 8 more sheets: Aedes_aegypti, Anopheles_gambiae, Culex_quinquefasciatus, Drosophila_melanogaster, Drosophila_virilis, Nasonia_vitripennis, Apis_mellifera, Linepithema_humile]
