# Supplementary material for: Trends in genome dynamics among major orders of insects revealed through variations in protein families
Source: BMC Genomics. 2015 Aug 7;16(1):583. doi: 10.1186/s12864-015-1771-2 (PMC4528696; doi:10.1186/s12864-015-1771-2)
Supplement: Additional file 5: Table S5. — A list of the 114 Root SFs that contains >200 proteins from Hymenoptera or Diptera. The dominating annotations and additional proteins in the SF are listed. [file 12864_2015_1771_MOESM5_ESM.xlsx]

## Sheet: Sheet1
Table S5
clustid	PFAM acc	PFAM name	CS	#Hymenoptera	#Diptera	Tatal H+D	#Other	#Daphnia	size ALL
572290	PF00069	Protein kinase domain	0.331266	5086	3695	8781	1020	943	10744
573062	PF13855	Leucine rich repeat	0.321361	2412	2170	4582	592	505	5679
572357	PF13358	DDE superfamily endonuclease	0.438416	2796	7	2803	114	76	2993
572413	PF13414	TPR repeat	0.395113	1245	882	2127	251	198	2576
570697	PF07690	Major Facilitator Superfamily	0.518146	1117	911	2028	297	150	2475
571958	PF02949	7tm Odorant receptor	0.97936	1545	448	1993	263	2	2258
571997	PF00067	Cytochrome P450	0.945334	848	780	1628	176	87	1891
571963	PF00106	short chain dehydrogenase	0.567678	901	615	1516	182	128	1826
573056	PF02992	Transposase family tnp2	0.5625	1166	140	1306	9	234	1549
572566	PF00060	Ligand-gated ion channel	0.613911	660	633	1293	157	218	1668
572524	PF00151	Lipase	0.334789	657	622	1279	140	103	1522
571532	PF00520	Ion transport protein	0.32043	633	458	1091	158	71	1320
572338	PF00732	GMC oxidoreductase	0.350215	623	451	1074	137	101	1312
572886	PF00010	Helix-loop-helix DNA-binding domain	0.84507	602	414	1016	139	79	1234
571522	PF00226	DnaJ domain	0.454145	543	442	985	133	69	1187
572773	PF07898	Protein of unknown function (DUF1676)	0.507547	416	348	764	88	39	891
572967	PF02931	Neurotransmitter-gated ion-channel ligand binding domain	0.650568	392	307	699	67	43	809
572042	PF05485	THAP domain	0.66041	592	97	689	69	122	880
572708	PF13359	DDE superfamily endonuclease	0.87069	619	61	680	18	62	760
572260	PF04886	PT repeat	0.703704	614	59	673	3	49	725
572375	PF10545	Alcohol dehydrogenase transcription factor Myb/SANT-like	0.557536	407	247	654	24	57	735
572955	PF03564	Protein of unknown function (DUF1759)	0.496907	581	63	644	58	327	1029
571014	PF01395	PBP/GOBP family	0.979239	154	464	618	55	1	674
573054	PF01490	Transmembrane amino acid transporter protein	0.472669	322	263	585	71	70	726
571601	PF00240	Ubiquitin family	0.432792	319	250	569	67	66	702
572341	PF00043	Glutathione S-transferase, C-terminal domain	0.582508	270	289	559	74	53	686
569358	PF00650	CRAL/TRIO domain	0.857364	252	299	551	73	53	677
572916	PF00535	Glycosyl transferase family 2	0.359551	293	255	548	77	99	724
571163	PF08395	7tm Chemosensory receptor	0.842399	220	327	547	192	61	800
572286	PF00179	Ubiquitin-conjugating enzyme	0.764706	331	214	545	75	49	669
572101	PF02958	Ecdysteroid kinase	0.920339	228	309	537	56	17	610
572277	PF01585	G-patch domain	0.357372	302	235	537	67	61	665
572319	PF00501	AMP-binding enzyme	0.929795	279	229	508	57	71	636
572717	PF00125	Core histone H2A/H2B/H3/H4	0.284591	304	194	498	66	107	671
571470	PF03175	DNA polymerase type B, organellar and viral	0.598485	477	3	480	66	7	553
572589	PF07648	Kazal-type serine protease inhibitor domain	0.470954	251	222	473	43	23	539
571038	PF00929	Exonuclease	0.112426	441	19	460	11	45	516
572008	PF00622	SPRY domain	0.301056	278	174	452	52	149	653
567118	PF00105	Zinc finger, C4 type (two domains)	0.736634	275	177	452	49	32	533
570695	PF00002	7 transmembrane receptor (Secretin family)	0.677333	289	150	439	50	51	540
572753	PF00378	Enoyl-CoA hydratase/isomerase family	0.387164	221	208	429	53	33	515
572599	PF00122	E1-E2 ATPase	0.740099	243	181	424	43	50	517
572732	PF02854	MIF4G domain	0.375297	236	186	422	58	57	537
572322	PF05970	PIF1-like helicase	0.00862069	416	1	417	1	1	419
572973	PF00201	UDP-glucoronosyl and UDP-glucosyl transferase	0.948905	207	198	405	38	43	486
570707	PF00583	Acetyltransferase (GNAT) family	0.67581	201	195	396	39	39	474
572467	PF00335	Tetraspanin family	0.978155	214	173	387	54	24	465
565739	PF06585	Haemolymph juvenile hormone binding protein (JHBP)	0.977778	200	163	363	68	7	438
572785	PF00147	Fibrinogen beta and gamma chains, C-terminal globular domain	0.926984	73	283	356	20	23	399
570595	PF05444	Protein of unknown function (DUF753)	0.58209	154	202	356	58	27	441
571175	PF06477	Protein of unknown function (DUF1091)	0.976351	6	349	355	12	9	376
572225	PF00364	Biotin-requiring enzyme	0.387574	193	160	353	43	29	425
572607	PF00858	Amiloride-sensitive sodium channel	0.897368	122	229	351	40	29	420
572219	PF00250	Fork head domain	0.853659	195	156	351	47	29	427
571064	PF00209	Sodium:neurotransmitter symporter family	0.860465	172	174	346	42	35	423
573016	PF00011	Hsp20/alpha crystallin family	0.458824	170	172	342	49	24	415
572954	PF03151	Triose-phosphate Transporter family	0.295597	204	136	340	39	26	405
572539	PF00178	Ets-domain	0.455657	180	145	325	42	30	397
569727	PF01757	Acyltransferase family	0.988327	153	167	320	33	30	383
570283	PF03184	DDE superfamily endonuclease	0.66129	255	62	317	16	107	440
572993	PF02535	ZIP Zinc transporter	0.541401	171	141	312	46	28	386
569474	PF00134	Cyclin, N-terminal domain	0.705722	186	125	311	41	35	387
571890	PF00012	Hsp70 protein	0.485465	177	131	308	43	36	387
571989	PF00173	Cytochrome b5-like Heme/Steroid binding domain	0.636646	174	132	306	35	21	362
543370	PF01151	GNS1/SUR4 family	0.997041	174	122	296	30	16	342
572842	PF01398	JAB1/Mov34/MPN/PAD-1 ubiquitin protease	0.736625	174	121	295	43	32	370
572181	PF00128	Alpha amylase, catalytic domain	0.906137	133	153	286	26	19	331
572598	PF05739	SNARE domain	0.692308	158	127	285	35	23	343
572430	PF03031	NLI interacting factor-like phosphatase	0.321918	154	127	281	31	32	344
569702	PF05649	Peptidase family M13	0.897727	185	94	279	31	31	341
572843	PF07731	Multicopper oxidase	0.384615	165	110	275	29	14	318
571840	PF01529	DHHC palmitoyltransferase	0.643087	153	118	271	33	17	321
571904	PF01217	Clathrin adaptor complex small chain	0.552632	159	108	267	31	17	315
572171	PF00227	Proteasome subunit	0.989655	137	130	267	33	16	316
569148	PF00079	Serpin (serine protease inhibitor)	0.986928	87	180	267	47	7	321
570529	PF00884	Sulfatase	0.490132	144	122	266	38	15	319
573029	PF03142	Chitin synthase	0.213873	171	93	264	27	33	324
571772	PF01399	PCI domain	0.79798	152	110	262	37	23	322
572491	PF00082	Subtilase family	0.425703	172	89	261	33	27	321
572741	PF02460	Patched family	0.504902	145	113	258	32	26	316
572927	PF01699	Sodium/calcium exchanger protein	0.689076	156	102	258	35	13	306
571504	PF01400	Astacin (Peptidase family M12A)	0.55836	120	137	257	22	45	324
572882	PF12624	N-terminal region of Chorein, a TM vesicle-mediated sorter	0.517647	157	100	257	26	22	305
571894	PF00589	Phage integrase family	0.646465	251	6	257	44	164	465
571284	PF00685	Sulfotransferase domain	0.687097	125	131	256	33	63	352
572669	PF00118	TCP-1/cpn60 chaperonin family	0.904167	102	149	251	20	12	283
572622	PF01496	V-type ATPase 116kDa subunit family	0.394118	153	97	250	31	20	301
571626	PF03351	DOMON domain	0.474576	137	112	249	28	33	310
572185	PF01403	Sema domain	0.45679	160	89	249	30	17	296
571833	PF01541	GIY-YIG catalytic domain	0.492063	247	1	248	7	0	255
569517	PF00188	Cysteine-rich secretory protein family	0.992278	79	166	245	28	21	294
569204	PF00640	Phosphotyrosine interaction domain (PTB/PID)	0.51341	155	90	245	36	19	300
567740	PF03022	Major royal jelly protein	0.991968	159	81	240	21	1	262
571237	PF00916	Sulfate transporter family	0.624535	141	94	235	28	26	289
572813	PF00795	Carbon-nitrogen hydrolase	0.418182	128	105	233	47	14	294
571247	PF04389	Peptidase family M28	0.581395	102	128	230	20	16	266
571253	PF02752	Arrestin (or S-antigen), C-terminal domain	0.822314	98	131	229	26	22	277
572105	PF00481	Protein phosphatase 2C	0.653696	129	99	228	30	18	276
572224	PF04665	Poxvirus A32 protein	0.478261	213	12	225	28	10	263
572107	PF00155	Aminotransferase class I and II	0.538194	145	78	223	25	21	269
572111	PF13903	PMP-22/EMP/MP20/Claudin tight junction	0.656977	127	96	223	27	19	269
572161	PF00194	Eukaryotic-type carbonic anhydrase	0.84898	132	89	221	24	35	280
571701	PF03722	Hemocyanin, all-alpha domain	0.677419	92	129	221	19	4	244
572747	PF01161	Phosphatidylethanolamine-binding protein	0.47343	111	110	221	30	23	274
571157	PF01145	SPFH domain / Band 7 family	0.763547	125	95	220	30	18	268
572482	PF03104	DNA polymerase family B, exonuclease domain	0.363636	124	92	216	27	30	273
571677	PF01130	CD36 family	0.990783	110	103	213	36	16	265
571702	PF05193	Peptidase M16 inactive domain	0.888889	135	77	212	17	12	241
572793	PF00654	Voltage gated chloride channel	0.344828	120	92	212	25	28	265
572876	PF10176	Protein of unknown function (DUF2370)	0.372093	131	80	211	21	19	251
572909	PF01467	Cytidylyltransferase	0.25	114	92	206	26	24	256
572469	PF02171	Piwi domain	0.584615	113	91	204	21	23	248
572278	PF13843	Transposase IS4	0.49763	144	60	204	31	11	246
572786	PF04675	DNA ligase N terminus	0.331288	123	78	201	33	17	251
